# Supplementary material for: Intraligamentary Anesthesia in Pediatric Patients: Is It an Effective Technique? A Systematic Review and Meta-Analysis
Source: J Clin Med. 2026 Feb 27;15(5):1828. doi: 10.3390/jcm15051828 (PMC12985614; doi:10.3390/jcm15051828)
Supplement: Supplementary file 1 [file jcm-15-01828-s001.zip]

Archive with 1 entries (1 files):
- jcm-4151130-supplementary.pdf
